# Supplementary material for: Health Risk Assessment of Informal Food Vendors: A Comparative Study in Johannesburg, South Africa
Source: Int J Environ Res Public Health. 2023 Feb 3;20(3):2736. doi: 10.3390/ijerph20032736 (PMC9915406; doi:10.3390/ijerph20032736)
Supplement: Supplementary file 1 [file ijerph-20-02736-s001.zip]

Archive with 1 entries (1 files):
- ijerph-2140608-supplementary.pdf
